# Supplementary material for: Risk of major adverse cardiovascular events with aripiprazole versus olanzapine, quetiapine, and risperidone in severe mental illness: a target trial emulation
Source: Nat Commun. 2025 Dec 21;17:1083. doi: 10.1038/s41467-025-67843-w (PMC12852762; doi:10.1038/s41467-025-67843-w)
Supplement: Supplementary file 4 — Source Data [file 41467_2025_67843_MOESM4_ESM.xlsx]

## Sheet: Figure_2
Figure 2. Comparison of the cumulative risk of MACE with aripiprazole initiation versus each comparator antipsychotic from the intention-to-treat analysis.
Month	Aripiprazole	Olanzapine	Quetiapine	Risperidone
0	0.0 (0.0, 0.0)	0.0 (0.0, 0.0)	0.0 (0.0, 0.0)	0.0 (0.0, 0.0)
6	0.4 (0.2, 0.5)	0.7 (0.4, 0.7)	0.8 (0.4, 0.8)	0.6 (0.3, 0.7)
12	0.9 (0.5, 1.1)	1.3 (0.9, 1.4)	1.4 (0.8, 1.6)	1.3 (0.8, 1.4)
18	1.4 (0.8, 1.7)	1.8 (1.4, 2.1)	1.9 (1.3, 2.4)	1.8 (1.3, 2.1)
24	1.9 (1.3, 2.4)	2.3 (1.9, 2.8)	2.3 (1.9, 3.1)	2.4 (1.9, 2.9)
36	2.9 (2.4, 3.8)	3.2 (2.9, 3.9)	3.2 (2.8, 4.3)	3.5 (3.1, 4.4)
42	3.5 (2.8, 4.4)	3.6 (3.3, 4.4)	3.6 (3.2, 4.8)	4.1 (3.6, 5.0)
60	5.1 (3.8, 5.7)	4.9 (4.0, 5.4)	5.0 (4.0, 5.8)	5.8 (4.6, 6.3)
Values are cumulative risks (with 95% confidence intervals)

## Sheet: Figure_3
Figure 3. Five-year risk of MACE with aripiprazole versus each comparator antipsychotic from the intention-to-treat analysis - stratified by subgroups.
Subgroup	Category	Aripiprazole vs. Olanzapine	Aripiprazole vs. Quetiapine	Aripiprazole vs. Risperidone
Age	<55	0.74 (0.41, 1.16)	0.87 (0.47, 1.44)	0.60 (0.32, 0.91)
	55+	1.11 (0.86, 1.41)	0.99 (0.77, 1.34)	0.96 (0.77, 1.26)
Sex	Male	1.19 (0.80, 1.57)	0.96 (0.66, 1.33)	0.91 (0.64, 1.24)
	Female	0.95 (0.65, 1.33)	1.06 (0.70, 1.61)	0.85 (0.59, 1.25)
Ethnicity	White	1.02 (0.78, 1.33)	1.01 (0.75, 1.45)	0.87 (0.66, 1.18)
	Other	0.87 (0.46, 2.27)	0.58 (0.31, 1.30)	0.87 (0.43, 1.75)
SMI diagnosis	Schizophrenia	0.85 (0.55, 1.28)	0.86 (0.55, 1.45)	0.91 (0.59, 1.32)
	Bipolar disorder	0.91 (0.55, 1.31)	0.95 (0.57, 1.37)	1.07 (0.66, 1.82)
	Other non-organic psychoses	1.14 (0.81, 1.64)	1.02 (0.72, 1.61)	0.82 (0.58, 1.20)
Starting dose	≤5 mg	0.93 (0.61, 1.53)	0.77 (0.50, 1.24)	0.79 (0.51, 1.17)
	>5 mg	0.92 (0.65, 1.27)	1.01 (0.70, 1.61)	0.96 (0.67, 1.46)
Values are risk ratios (with 95% confidence intervals)

## Sheet: Figure_4&SuppFigure_4
Figure 4 and Supplementary Figure 4. Forest plot of intention-to-treat and per-protocol sensitivity analyses for the five-year risk of MACE.
	Ratio (95% CI)
Sensitivity analysis	Intention-to-treat	Per-protocol
Overlap weighting (PLR) [Primary]
Aripiprazole vs. Olanzapine	1.03 (0.77, 1.30)	0.77 (0.51, 1.10)
Aripiprazole vs. Quetiapine	1.02 (0.71, 1.30)	0.90 (0.53, 1.24)
Aripiprazole vs. Risperidone	0.88 (0.66, 1.15)	0.58 (0.39, 0.84)
Overlap weighting (Cox)
Aripiprazole vs. Olanzapine	1.01 (0.76, 1.34)	0.73 (0.48, 1.12)
Aripiprazole vs. Quetiapine	0.92 (0.68, 1.26)	0.79 (0.49, 1.25)
Aripiprazole vs. Risperidone	0.89 (0.67, 1.17)	0.59 (0.39, 0.91)
Overlap weighting (PLR), complete case
Aripiprazole vs. Olanzapine	0.84 (0.71, 1.28)	0.66 (0.45, 1.16)
Aripiprazole vs. Quetiapine	0.76 (0.63, 1.25)	0.84 (0.56, 1.51)
Aripiprazole vs. Risperidone	0.70 (0.60, 1.16)	0.48 (0.35, 0.87)
Overlap weighting (PLR), more inclusive eligibility
Aripiprazole vs. Olanzapine	1.05 (0.80, 1.34)	0.89 (0.62, 1.27)
Aripiprazole vs. Quetiapine	0.87 (0.65, 1.15)	0.86 (0.58, 1.23)
Aripiprazole vs. Risperidone	0.87 (0.66, 1.12)	0.64 (0.44, 0.91)
IP weighting (PLR)
Aripiprazole vs. Olanzapine	0.94 (0.72, 1.18)	0.71 (0.44, 1.04)
Aripiprazole vs. Quetiapine	0.79 (0.60, 1.01)	0.65 (0.40, 0.95)
Aripiprazole vs. Risperidone	0.75 (0.58, 0.95)	0.51 (0.33, 0.77)
IP weighting (Cox)
Aripiprazole vs. Olanzapine	0.95 (0.70, 1.30)	0.68 (0.43, 1.07)
Aripiprazole vs. Quetiapine	0.79 (0.57, 1.09)	0.63 (0.38, 1.02)
Aripiprazole vs. Risperidone	0.76 (0.55, 1.02)	0.52 (0.33, 0.83)
Covariate adjustment (Cox)
Aripiprazole vs. Olanzapine	0.97 (0.76, 1.24)	0.69 (0.47, 1.02)
Aripiprazole vs. Quetiapine	0.95 (0.73, 1.23)	0.68 (0.45, 1.02)
Aripiprazole vs. Risperidone	0.86 (0.66, 1.10)	0.63 (0.43, 0.93)
Overlap weighting with IPCW (PLR), baseline1
Aripiprazole vs. Olanzapine	-	0.80 (0.54, 1.13)
Aripiprazole vs. Quetiapine	-	0.97 (0.58, 1.33)
Aripiprazole vs. Risperidone	-	0.60 (0.40, 0.87)
Overlap weighting with IPCW (PLR), baseline + time-varying comorbidities1
Aripiprazole vs. Olanzapine	-	0.79 (0.52, 1.11)
Aripiprazole vs. Quetiapine	-	0.95 (0.57, 1.31)
Aripiprazole vs. Risperidone	-	0.59 (0.39, 0.86)
Values are risk/hazard ratios (as appropriate), with 95% confidence intervals.

## Sheet: SuppFigure_2
Supplementary Figure 2. Standardised differences between comparison groups before and after generalised overlap weighting.
	Olanzapine vs. Aripiprazole		Quetiapine vs. Aripiprazole		Risperidone vs. Aripiprazole
Variable	Unweighted	Overlap weighted	Unweighted	Overlap weighted	Unweighted	Overlap weighted
Age	0.14	0.02	0.2	0.02	0.35	0.01
Age (squared)	0.14	0.02	0.21	0.03	0.36	0.01
Sex	0.05	0.01	0.11	0.01	0	0.03
Ethnicity - Asian	0.15	0	0.17	0	0.05	0.02
Ethnicity - Black	0.13	0.01	0.25	0.02	0.03	0.01
Ethnicity - Mixed/Other	0.05	0.01	0.07	0.02	0.02	0
Ethnicity - White	0.22	0	0.32	0.01	0.03	0.02
SMI diagnosis - Bipolar disorder	0.29	0.01	0.64	0	0.06	0.01
SMI diagnosis - Other non-organic psychoses	0.04	0.02	0.16	0.03	0.27	0.01
SMI diagnosis - Schizophrenia	0.36	0.02	0.52	0.04	0.23	0.01
Time from diagnosis to index	0.09	0.01	0.14	0.01	0.09	0.01
Time from diagnosis to index (squared)	0.04	0.01	0.1	0.01	0.02	0
Deprivation quintile - 1 (Least deprived)	0.12	0.01	0.17	0.02	0.07	0.01
Deprivation quintile - 2	0.07	0.01	0.13	0.01	0.03	0.01
Deprivation quintile - 3	0.01	0	0.01	0.01	0.02	0.03
Deprivation quintile - 4	0.06	0.01	0.12	0.02	0	0.01
Deprivation quintile - 5 (Most deprived)	0.09	0.03	0.12	0.01	0.06	0.02
Index year	0.51	0.04	0.24	0.07	0.42	0.08
Index year (squared)	0.51	0.04	0.24	0.07	0.42	0.08
Comorbidities
Alcohol misuse	0.03	0	0.06	0.01	0.03	0.02
Angina	0.04	0.01	0.05	0	0.08	0.01
Arrhythmia	0.04	0.02	0	0.01	0.02	0.01
Diabetes	0.36	0	0.19	0.02	0.13	0.01
Dyslipidaemia	0.16	0	0.04	0.03	0.05	0.01
Hypertension	0.16	0.01	0.01	0.01	0.03	0
Liver disease	0.04	0.01	0	0	0.03	0.01
Renal disease	0.07	0.04	0.05	0.01	0.01	0.01
Substance misuse	0.01	0.01	0.03	0.01	0.11	0.01
Concomitant medications
Prior antipsychotic use	0.16	0	0.13	0.01	0.08	0.03
Anticoagulants	0	0.01	0.02	0.01	0.02	0.01
Antidepressants	0.05	0.02	0.34	0.02	0.09	0.02
Antidiabetics	0.36	0	0.18	0.03	0.12	0.01
Antihypertensives	0.1	0.01	0.07	0.01	0.05	0.01
Antiplatelets	0.08	0.01	0.03	0.01	0.09	0.01
Anxiolytics	0.04	0.03	0.09	0.01	0.02	0.03
Benzodiazepines	0.13	0.02	0.25	0.02	0.01	0.02
Lipid-regulating medications	0.27	0.01	0.11	0.01	0.1	0.01
Mood stabilisers	0.1	0.02	0.35	0.01	0.12	0
Z-drugs	0.13	0.02	0.25	0.01	0.01	0.02
Number of primary care consults	0.07	0	0.11	0.02	0.04	0.01
Number of primary care consults (squared)	0.06	0.01	0.06	0	0.04	0.01
Smoking status - Current smoker	0.08	0.01	0.02	0.01	0.02	0.01
Smoking status - Ex-smoker	0.08	0.02	0.02	0.01	0.04	0.03
Smoking status - Never smoked	0.02	0.01	0.01	0.01	0.05	0.01
BMI category - <18.5	0.06	0.01	0.03	0.03	0.02	0.01
BMI category - ≥18.5 to <25	0.23	0	0.09	0.01	0.16	0.02
BMI category - ≥25 to <30	0.07	0.01	0.07	0.01	0.05	0.02
BMI category - ≥30	0.32	0.01	0.17	0.03	0.2	0.04
Psychiatric hospitalisation	0.1	0.04	0.11	0.01	0.08	0.01
Physical health hospitalisation	0.01	0	0.01	0.03	0.01	0
Starting daily dose	0.31	0.05	0.73	0.06	0.73	0.03
Starting daily dose (squared)	0.4	0.04	0.39	0.06	0.47	0.02
Starting daily dose (cubed)	0.33	0.02	0.17	0.06	0.23	0.02
Values are standardised mean differences.
